# Supplementary material for: Data on thermal conductivity, water vapour permeability and water absorption of a cementitious mortar containing end-of-waste plastic aggregates
Source: Data Brief. 2018 Mar 31;18:1057–63. doi: 10.1016/j.dib.2018.03.128 (PMC5996595; doi:10.1016/j.dib.2018.03.128)
Supplement: Supplementary file 2 — Supplementary material [file mmc2.xlsx]

## Sheet: Dry density
Reference
	(g/cm3)
Sample 1	2.1418
Sample 2	2.1582
Sample 3	2.1299
Average	2.1433
St. Deviation	0.011602
LWM10				Dry density, rd (g/cm3)				Drd (%)
	(g/cm3)			Reference	2.1433	±	0.011602	-
Sample 1	1.97704			LWM10	1.98145	±	0.00313573	7.55155
Sample 2	1.98319			LWM25	1.80216	±	0.00755241	15.9164
Sample 3	1.98411			LWM50	1.37436	±	0.0134541	35.8763
Average	1.98145
St. Deviation	0.00313573
LWM25
	(g/cm3)
Sample 1	1.79657
Sample 2	1.81284
Sample 3	1.79708
Average	1.80216
St. Deviation	0.00755241
LWM50
	(g/cm3)
Sample 1	1.3587
Sample 2	1.37284
Sample 3	1.39155
Average	1.37436
St. Deviation	0.0134541

## Sheet: Water absoprtion
Reference
	Saturated mass (g)	Dry mass (g)	DM (g)	Wab (%)	Porosity (%)	Capillary water ab. coeff., Cw [kg/(m2 h0.5)]
Sample 1	278.47	257.9	20.57	7.97596	16.1	1.8365
Sample 2	274.25	253.73	20.52	8.08734	15.6	1.8899
Sample 3	271.59	251.5	20.09	7.98807	15.6	1.86999
			Average	8.01712	15.7667	1.86546
			St. Deviation	0.0498946	0.235702	0.0220342
LWM10								Water absorption, Wab (%)				DWab (%)
	Saturated mass (g)	Dry mass (g)	DM (g)	Wab (%)	Porosity (%)	Capillary water ab. coeff., Cw [kg/(m2 h0.5)]		Reference	8.01712	±	0.0498946	-
Sample 1	248.78	228.49	20.29	8.88004	15.501	1.2909		LWM10	8.82863	±	0.0383044	10.1221
Sample 2	253.15	232.7	20.45	8.78814	15.516	1.3502		LWM25	9.59598	±	0.0356298	19.6936
Sample 3	247.31	227.27	20.04	8.81771	16.202	1.1528		LWM50	18.7392	±	0.316607	133.739
			Average	8.82863	15.7397	1.26463
			St. Deviation	0.0383044	0.326976	0.0827008
								Total open porosity, P (%)				DP (%)
LWM25								Reference	15.7667	±	0.235702	-
	Saturated mass (g)	Dry mass (g)	DM (g)	Wab (%)	Porosity (%)	Capillary water ab. coeff., Cw [kg/(m2 h0.5)]		LWM10	15.7397	±	0.326976	-0.171247
Sample 1	239.14	218.24	20.9	9.57661	16.921	1.138		LWM25	16.8807	±	0.093845	7.06554
Sample 2	237.22	216.51	20.71	9.56538	16.97	1.0093		LWM50	22.8433	±	0.569464	44.8837
Sample 3	239.39	218.33	21.06	9.64595	16.751	0.9269
			Average	9.59598	16.8807	1.02473
			St. Deviation	0.0356298	0.093845	0.0868694		Capillary water ab. coeff., Cw [kg/(m2 h0.5)]				DCw (%)
								Reference	1.86546	±	0.0220342	-
LWM50								LWM10	1.26463	±	0.0827008	32.2081
	Saturated mass (g)	Dry mass (g)	DM (g)	Wab (%)	Porosity (%)	Capillary water ab. coeff., Cw [kg/(m2 h0.5)]		LWM25	1.02473	±	0.0868694	45.0682
Sample 1	171.77	144.12	27.65	19.1854	23.12	0.7547		LWM50	0.722133	±	0.0846385	61.2893
Sample 2	169.5	142.98	26.52	18.548	22.05	0.8056
Sample 3	168.2	141.96	26.24	18.4841	23.36	0.6061
			Average	18.7392	22.8433	0.722133
			St. Deviation	0.316607	0.569464	0.0846385

## Sheet: Water vapour permeability
Reference
	Wvp (kg/m s Pa)	Resistance, m
Sample 1	3.13972e-11	6.1789
Sample 2	2.79885e-11	6.93141
Sample 3	2.9756e-11	6.56846
Average	2.97139e-11	6.55959
St. Deviation	1.39188e-12	0.307273
LWM10					Water vapour permeability, Wvp (kg/m s Pa)				DWvp (%)
	Wvp (kg/m s Pa)	Resistance, m			Reference	2.97139e-11	±	1.39188e-12	-
Sample 1	3.81523e-11	5.49688			LWM10	3.60233e-11	±	1.73242e-12	21.2339
Sample 2	3.39088e-11	5.75122			LWM25	3.97033e-11	±	1.45432e-12	33.6186
Sample 3	3.60088e-11	5.8985			LWM50	5.88026e-11	±	3.31653e-13	97.8959
Average	3.60233e-11	5.71554
St. Deviation	1.73242e-12	0.16589
					Water vapour resistance, m				Dm (%)
LWM25					Reference	6.55959	±	0.307273	-
	Wvp (kg/m s Pa)	Resistance, m			LWM10	5.71554	±	0.16589	12.8675
Sample 1	3.78969e-11	5.11915			LWM25	4.90135	±	0.179544	25.2797
Sample 2	4.14581e-11	4.67942			LWM50	3.38281	±	0.0177471	48.4295
Sample 3	3.97548e-11	4.90547
Average	3.97033e-11	4.90135
St. Deviation	1.45432e-12	0.179544
LWM50
	Wvp (kg/m s Pa)	Resistance, m
Sample 1	5.8373e-11	3.4052
Sample 2	5.91805e-11	3.36179
Sample 3	5.88542e-11	3.38146
Average	5.88026e-11	3.38281
St. Deviation	3.31653e-13	0.0177471

## Sheet: Thermal conductivity
Reference
	Thermal conductivity, l (W/m K)
Test 1	1.40696
Test 2	1.3387
Test 3	1.42524
Test 4	1.49285
Test 5	1.37587
Average	1.40792
St. Deviation	0.0516383
LWM10
	Thermal conductivity, l (W/m K)
Test 1	1.39259
Test 2	1.3957
Test 3	1.3149
Test 4	1.39296
Test 5	1.3266
Average	1.36455
St. Deviation	0.0359708
LWM25
	Thermal conductivity, l (W/m K)				Thermal conductivity, l (W/m K)				Dl (%)
Test 1	1.30278				Reference	1.40792	±	0.0516383	-
Test 2	1.31448				LWM10	1.36455	±	0.0359708	-3.08077
Test 3	1.35486				LWM25	1.31082	±	0.0269882	-6.89666
Test 4	1.31148				LWM50	1.2663	±	0.0241163	-10.0588
Test 5	1.27053
Average	1.31082
St. Deviation	0.0269882
LWM50
	Thermal conductivity, l (W/m K)
Test 1	1.29874
Test 2	1.2379
Test 3	1.27498
Test 4	1.28108
Test 5	1.23882
Average	1.2663
St. Deviation	0.0241163

## Sheet: Standard
	Standard
	EN 196-1, Methods of testing cement: Determination of strength.
	EN 12390-7, Testing hardened concrete: Density of hardened concrete.
	EN 1015-18, Methods of test for mortar for masonry. Determination of water absorption coefficient due to capillary action of hardened mortar.
	EN 12664, Thermal performance of building materials and products. Determination of thermal resistance by means of guarded hot plate and heat flow meter methods. Dry and moist products of medium and low thermal resistance.
	EN 12667, Thermal performance of building materials and products. Determination of thermal resistance by means of guarded hot plate and heat flow meter methods. Products of high and medium thermal resistance.
	EN 1015-19, Methods of test for mortar for masonry. Determination of water vapour permeability of hardened rendering and plastering mortars.

## Sheet: Mixtures nomenclature
	Mortar	w/c	Silica sand (%)	LWA (%)
	Reference	0.5	100	-
	LWM10	0.5	90	10
	LWM25	0.5	75	25
	LWM50	0.5	50	50
